# Supplementary material for: Percutaneous Computed Tomography (CT) Fluoroscopy-Guided Biopsy of the Spleen Using Fibrin Glue as a Sealant
Source: Diagnostics (Basel). 2024 Jan 11;14(2):162. doi: 10.3390/diagnostics14020162 (PMC10814976; doi:10.3390/diagnostics14020162)
Supplement: Supplementary file 1 [file diagnostics-14-00162-s001.zip]

Archive with 1 entries (1 files):
- diagnostics-2771380-supplementary.pdf
